# Supplementary material for: Discovery of novel molecular characteristics and cellular biological properties in ameloblastoma
Source: Cancer Med. 2020 Feb 25;9(8):2904–17. doi: 10.1002/cam4.2931 (PMC7163100; doi:10.1002/cam4.2931)
Supplement: Supplementary file 2 [file CAM4-9-2904-s002.xlsx]

## Sheet: Supplementary Table S1
Supplementary Table S1. Primers applied for qRT-PCR and genomic PCR
	Gene symbol		sequences (5'-)
	qRT-PCR
	TLR2	Sense	5’- TCT CCC ATT TCC GTC TTT TT
		Antisense	5’- GGT CTT GGT GTT CAT TAT CTT C
	INHBA	Sense	5’- TTT CTG TTG GCA AGT TGC TG
		Antisense	5’- CGG GTC TCT TCT TCA AGT GC
	SMO	Sense	5’- GAT GGG GAC TCT GTG AGT GG
		Antisense	5’- GGC AGC TGA AGG TAA TGA GC
	AMTN	Sense	5’- CTG CAC CCA CAT GTG TTA CC
		Antisense	5’- TTA CAC CTG CTC CTC CTG CT
	STAR6	Sense	5’- ACT GGT GAC ACA CAG GAC CA
		Antisense	5'- TGG TTC CCA GGA AGA AGA TG
	IGF2	Sense	5’- AGG AAG CAC AGC AGC ATC TT
		Antisense	5’- CTG AGC TTT TGT GGG GTG TT
	GAPDH	Sense	5’- GAG TCA ACG GAT TTG GTC GT
		Antisense	5’- GAC AAG CTT CCC GTT CTC AG
	genomic PCR analysis
	BRAF-exon11	Sense	5’- TCT GTT TGG CTT GAC TTG ACT TT
		Antisense	5’- CAT GCC ACT TTC CCT TGT AGA C
	BRAF-exon15	Sense	5’- AAA CTC TTC ATA ATG CTT GCT CTG
		Antisense	5’- GGC CAA AAA TTT AAT CAG TGG A
	HPV-E6/7	Sense	5’-CAG CTC AGA GGA GGA GGA TG
		Antisense	5’-GCC CATT AAC AGG TCT TCC A

## Sheet: Supplementary Table S2
Supplementary Table S2. Antibodies used in this study
	Molecule	Cat number	Company	Species	Clone No.	Dilution
	Toll-like receptor 2 (TLR2)	AF2616	R&D	Goat	polyclonal	x 500
	Smoothened (SMO)	ab72130	Abcam	Rb	polyclonal	x 1000
	Insulin-like growth factor 2 (IGF2)	AF292	R&D	Goat	polyclonal	x 500
	GLI1	sc-515751	Sanra Cruz	Ms	C-1	x 250
	Inhibin β-A	sc-166503	Sanra Cruz	Ms	E-1	x 250
	p44/42 MAPK (Erk1/2)	#4695	CST	Rb	137F5	x 1000
	Phospho-p44/42 MAPK (Erk1/2) (Thr202/Tyr204)	#4370	CST	Rb	D13.14.4E	x 1000
	Phospho-NF-κB p65 (Ser536)	#3033	CST	Rb	93H1	x 1000
	NF-κB p65	#8242	CST	Rb	D14E12	x 1000
	Phospho-Stat3 (Tyr705)	#9145	CST	Rb	D3A7	x 1000
	Stat3	#4904	CST	Rb	79D7	x 1000
	Phospho-Stat1 (Tyr701)	#9167	CST	Rb	58D6	x 1000
	Stat1	#9175	CST	Rb	42H3	x 1000
	Cleaved Caspase-3	#9664	CST	Rb	5A1E	x 1000
	Cleaved PARP	#5625	CST	Rb	D64E10	x 1000
	XIAP	#2045	CST	Rb	polyclonal	x 1000
	survivin	sc-17779	Sanra Cruz	Ms	D-8	x 250
	Bcl2	#2870	CST	Rb	polyclonal	x 1000
	GAPDH	#5174	CST	Rb	D16H11	x 1000
	Anti-mouse IgG-HRP	#7076	CST	Goat	polyclonal	x 4000
	Anti-rabbit IgG-HRP	#7074	CST	Goat	polyclonal	x 4000
	CST, Cell Sygnaling Technology; Rb, rabbit; Ms, mouse

## Sheet: Supplementary Table S3
Supplementary Table S3. Upregulated genes in the ameloblastoma tumor tissues.
	ProbeName	GeneName	Description	Fold changea
	A_23_P101131	GRP	gastrin-releasing peptide	93.0406
	A_23_P150316	MMP12	matrix metallopeptidase 12	83.0267
	A_33_P3335177	SFRP4	secreted frizzled-related protein 4	73.7273
	A_33_P3221203	MMP13	matrix metallopeptidase 13	63.8414
	A_23_P144549	IBSP	integrin-binding sialoprotein	62.5429
	A_23_P431388	SPOCD1	SPOC domain containing 1	60.2094
	A_33_P3307495	STRA6	stimulated by retinoic acid 6	49.5586
	A_23_P7727	HAPLN1	hyaluronan and proteoglycan link protein 1	38.5723
	A_23_P118571	SOST	sclerostin	38.1859
	A_23_P214144	COL10A1	collagen, type X, alpha 1	37.8092
	A_33_P3385516	CBLN4	cerebellin 4 precursor	37.2412
	A_21_P0003492	ENST00000508010	cDNA clone DCBABE03 5', mRNA	34.3214
	A_23_P82651	NPTX2	neuronal pentraxin II	34.033
	A_23_P407840	FNDC1	fibronectin type III domain containing 1	29.949
	A_23_P1691	MMP1	matrix metallopeptidase 1	29.1052
	A_23_P58228	ODAM	odontogenic, ameloblast asssociated	27.8291
	A_23_P155755	CXCL6	chemokine (C-X-C motif) ligand 6	27.1675
	A_33_P3310929	ADAM12	ADAM metallopeptidase domain 12	27.1493
	A_32_P34844	ADAMTS18	ADAM metallopeptidase with thrombospondin type 1 motif, 18	26.7524
	A_24_P827037	LRRC15	leucine rich repeat containing 15	26.5244
	A_23_P121695	CXCL13	chemokine (C-X-C motif) ligand 13	26.2884
	A_23_P59807	WNT2	wingless-type MMTV integration site family member 2	25.4116
	A_21_P0011045	XLOC_l2_002952	BROAD Institute lincRNA	24.1034
	A_24_P302584	SOX11	SRY (sex determining region Y)-box 11	23.906
	A_23_P7144	CXCL1	chemokine (C-X-C motif) ligand 1	23.7803
	A_33_P3228402	A_33_P3228402	Unknown	23.2807
	A_23_P138655	CYP26A1	cytochrome P450, family 26, subfamily A, polypeptide 1	22.7829
	A_33_P3316953	RBFOX3	RNA binding protein, fox-1 homolog 3	22.4273
	A_23_P62081	SCG5	secretogranin V	21.4793
	A_24_P248185	PIANP	PILR alpha associated neural protein	21.4348
	A_33_P3242883	DLX6	distal-less homeobox 6	20.9082
	A_23_P7835	EPHA7	EPH receptor A7	20.5549
	A_24_P810290	PPAPDC1A	phosphatidic acid phosphatase type 2 domain containing 1A	20.1601
	A_24_P932736	HMBOX1	homeobox containing 1	19.8434
	A_24_P140405	ADAMTS3	ADAM metallopeptidase with thrombospondin type 1 motif, 3	19.7873
	A_33_P3341601	WDR86	WD repeat domain 86	19.7219
	A_21_P0000096	CPXM1	carboxypeptidase X (M14 family), member 1	19.5283
	A_33_P3244784	MUC19	mucin 19, oligomeric	19.2492
	A_23_P386268	C4orf26	chromosome 4 open reading frame 26	18.9083
	A_23_P122924	INHBA	inhibin, beta A	18.7266
	A_23_P112859	CST1	cystatin SN	18.5073
	A_33_P3420466	MATN3	matrilin 3	18.2342
	A_23_P111888	CTHRC1	collagen triple helix repeat containing 1	18.0316
	A_23_P42397	PRSS35	protease, serine, 35	17.6608
	A_33_P3309551	PTPRD	protein tyrosine phosphatase, receptor type, D	17.5847
	A_33_P3213822	KCNK2	potassium channel, two pore domain subfamily K, member 2	17.4327
	A_32_P154473	KIF5C	kinesin family member 5C	17.3999
	A_23_P254688	TMEM108	transmembrane protein 108	17.395
	A_32_P300427	APCDD1L	adenomatosis polyposis coli down-regulated 1-like	17.2363
	A_33_P3353345	SULT4A1	sulfotransferase family 4A, member 1	17.0776
	A_32_P142818	DLX1	distal-less homeobox 1	17.0188
	A_23_P362694	FDCSP	follicular dendritic cell secreted protein	16.7541
	A_21_P0001708	lnc-HMCN1-2	LNCipedia lincRNA	16.7005
	A_23_P69030	COL8A1	collagen, type VIII, alpha 1	16.6868
	A_33_P3313283	CILP2	cartilage intermediate layer protein 2	16.6231
	A_23_P99996	MAGEL2	MAGE-like 2	16.555
	A_33_P3212860	AMTN	amelotin	16.5065
	A_32_P133072	SPON1	spondin 1	16.474
	A_33_P3560679	ENST00000568031	Unknown	16.4585
	A_24_P838448	CASC15	cancer susceptibility candidate 15	16.3943
	A_23_P56746	FAP	fibroblast activation protein, alpha	16.3393
	A_21_P0008347	lnc-FUT8-1	LNCipedia lincRNA	16.3017
	A_23_P152305	CDH11	cadherin 11, type 2	16.1355
	A_21_P0008663	lnc-RP11-597K23.2.1-2	BC011509 Cox15 protein	16.1147
	A_23_P60146	PDGFRL	platelet-derived growth factor receptor-like	16.0834
	A_33_P3363799	NCAM1	neural cell adhesion molecule 1	16.0572
	A_23_P146849	APBA2	amyloid beta (A4) precursor protein-binding, family A, member 2	16.0012
	A_23_P251499	PCOLCE	procollagen C-endopeptidase enhancer	15.903
	A_24_P221414	DYNC1I1	dynein, cytoplasmic 1, intermediate chain 1	15.3663
	A_33_P3216059	ASPN	ref|Homo sapiens asporin (ASPN), transcript variant 2, mRNA [NM_001193335]	15.0715
	A_21_P0007083	lnc-WDR11-1	LNCipedia lincRNA	14.8923
	A_33_P3301940	PDE7B	phosphodiesterase 7B	14.7007
	A_23_P113777	ITGBL1	integrin, beta-like 1	14.4671
	A_24_P183150	CXCL3	chemokine (C-X-C motif) ligand 3	14.3542
	A_24_P389415	PNMA2	paraneoplastic Ma antigen 2	14.2735
	A_23_P71530	TNFRSF11B	tumor necrosis factor receptor superfamily, member 11b	14.2176
	A_24_P34155	RUNX1	runt-related transcription factor 1	14.2149
	A_24_P354689	SPOCK1	sparc/osteonectin, cwcv and kazal-like domains proteoglycan 1	14.1151
	A_21_P0007446	lnc-RP11-201M22.1.1-2	LNCipedia lincRNA	14.1069
	A_23_P82868	PLAT	plasminogen activator, tissue	14.0835
	A_33_P3348239	FBN1	fibrillin 1	14.0609
	A_23_P157299	AEBP1	AE binding protein 1	13.9825
	A_23_P43164	SULF1	sulfatase 1	13.967
	A_24_P211565	C1QTNF6	C1q and tumor necrosis factor related protein 6	13.9656
	A_32_P37867	KIAA1644	KIAA1644	13.7689
	A_23_P10025	NELL2	NEL-like 2	13.6699
	A_23_P105651	PDZRN4	PDZ domain containing ring finger 4	13.6532
	A_21_P0007070	lnc-RPP30-2	LNCipedia lincRNA	13.5869
	A_19_P00321973	ENST00000609902	MIR4435-1 host gene	13.5605
	A_21_P0014892	THC2538174	Q14403_HUMAN Gamma-G globin (Fragment)	13.5155
	A_21_P0007854	lnc-HNF1A-1	LNCipedia lincRNA	13.5098
	A_23_P40174	MMP9	matrix metallopeptidase 9	13.5068
	A_24_P132008	MSX2	msh homeobox 2	13.4954
	A_33_P3368895	lnc-UXS1-4	LNCipedia lincRNA	13.4074
	A_32_P2452	TMTC1	transmembrane and tetratricopeptide repeat containing 1	13.3916
	A_23_P149121	DIRAS3	DIRAS family, GTP-binding RAS-like 3	13.3826
	A_24_P854492	MIAT	myocardial infarction associated transcript	13.2678
	A_33_P3353791	ITGA1	integrin, alpha 1	13.253
	A_24_P296808	PNMAL1	paraneoplastic Ma antigen family-like 1	13.2327
	A_23_P214026	FBN2	fibrillin 2	13.176
	A_23_P18078	RARRES1	retinoic acid receptor responder 1	13.1712
	A_23_P139919	CHST11	arbohydrate sulfotransferase 11	13.1105
	A_23_P108673	EVA1A	eva-1 homolog A	13.094
	A_23_P111402	RSPO3	R-spondin 3	13.0563
	A_23_P386254	NKX3-2	NK3 homeobox 2	13.04
	A_23_P99386	TNFSF11	tumor necrosis factor (ligand) superfamily, member 11	12.986
	A_33_P3336715	GABRB2	gamma-aminobutyric acid A receptor, beta 2	12.9629
	A_24_P240187	LRRN1	leucine rich repeat neuronal 1	12.9036
	A_23_P1029	MFAP2	microfibrillar-associated protein 2	12.8528
	A_19_P00805812	lnc-UQCRFS1-9	Q5A5F0_CANAL Possible mitochondrial Complex I, subunit 1, partial	12.829
	A_21_P0000620	RNF144A-AS1	RNF144A antisense RNA 1	12.8022
	A_21_P0004750	lnc-SUPT3H-1	cDNA clone IMAGE:5266541	12.7946
	A_21_P0011948	ENST00000605570	MIR4435-1 host gene	12.79
	A_21_P0007321	lnc-SOX6-1	LNCipedia lincRNA	12.7349
	A_23_P47148	NOX4	NADPH oxidase 4	12.6457
	A_23_P393727	NRP2	neuropilin 2	12.5828
	A_32_P174365	SATB2	SATB homeobox 2	12.4896
	A_33_P3395605	TMEM119	transmembrane protein 119	12.4617
	A_24_P150791	JPH3	junctophilin 3	12.4387
	A_23_P256473	SEMA3C	sema domain, immunoglobulin domain, short basic domain, secreted, 3C	12.4343
	A_23_P15727	FKBP10	FK506 binding protein 10	12.399
	A_24_P236235	FLRT2	fibronectin leucine rich transmembrane protein 2	12.2764
	A_23_P19723	BMP5	bone morphogenetic protein 5	12.2672
	A_23_P83818	COL5A1	collagen, type V, alpha 1	12.2102
	A_23_P304489	FAM19A5	family with sequence similarity 19, member A5	12.2003
	A_32_P116556	ZNF469	zinc finger protein 469	12.1852
	A_33_P3260377	CRISPLD1	cysteine-rich secretory protein LCCL domain containing 1	12.1783
	A_24_P406754	LOXL4	lysyl oxidase-like 4	12.1143
	A_23_P401606	EDIL3	EGF-like repeats and discoidin I-like domains 3	12.099
	A_23_P2271	PTHLH	parathyroid hormone-like hormone	12.0536
	A_33_P3391496	A_33_P3391496	Unknown	12.0232
	A_23_P214168	COL12A1	collagen, type XII, alpha 1	11.9813
	A_33_P3243887	IL11	interleukin 11	11.935
	A_33_P3365735	THBS2	thrombospondin 2	11.9111
	A_23_P423331	NTNG2	netrin G2	11.8795
	A_23_P144959	VCAN	versican	11.8663
	A_23_P52761	MMP7	matrix metallopeptidase 7	11.7394
	A_21_P0000444	SNORD116-4	small nucleolar RNA, C/D box 116-4	11.6973
	A_19_P00802433	LINC01564	long intergenic non-protein coding RNA 1564	11.5878
	A_21_P0003122	lnc-PRICKLE2-3	LNCipedia lincRNA	11.5805
	A_32_P87013	CXCL8	chemokine (C-X-C motif) ligand 8	11.5472
	A_23_P161297	OGDHL	oxoglutarate dehydrogenase-like	11.5379
	A_24_P65941	RUNX1-IT1	RUNX1 intronic transcript 1	11.5304
	A_21_P0014535	LOC102724348	uncharacterized LOC102724348	11.5302
	A_24_P118196	GXYLT2	glucoside xylosyltransferase 2	11.4964
	A_32_P313405	LAMA1	laminin, alpha 1	11.4786
	A_32_P169179	MSX2P1	msh homeobox 2 pseudogene 1	11.3259
	A_24_P639665	PTPRD-AS1	PTPRD antisense RNA 1	11.2864
	A_23_P211680	MLC1	megalencephalic leukoencephalopathy with subcortical cysts 1	11.2646
	A_23_P121480	CD200	CD200 molecule	11.2327
	A_23_P301304	FGFR1	fibroblast growth factor receptor 1	11.2031
	A_32_P97169	GPC6	glypican 6	11.1668
	A_24_P334130	FN1	fibronectin 1	11.1589
	A_23_P167030	PTH1R	parathyroid hormone 1 receptor	11.108
	A_23_P433855	RGS4	regulator of G-protein signaling 4	11.0195
	A_33_P3210488	COL6A3	collagen, type VI, alpha 3	10.9833
	A_23_P35995	CLMP	CXADR-like membrane protein	10.9811
	A_23_P119448	PPP6R1	protein phosphatase 6, regulatory subunit 1	10.934
	A_23_P212119	GALNT15	polypeptide N-acetylgalactosaminyltransferase 1	10.9255
	A_33_P3402091	MERTK	MER proto-oncogene, tyrosine kinase	10.9004
	A_21_P0000622	WDR86-AS1	WDR86 antisense RNA 1	10.876
	A_23_P105251	GLI1	GLI family zinc finger 1	10.8603
	A_32_P105825	MPPED2	metallophosphoesterase domain containing 2	10.8224
	A_23_P28598	DLX2	distal-less homeobox 2	10.8042
	A_32_P101031	LYPD1	LY6/PLAUR domain containing 1	10.8024
	A_23_P144916	GFPT2	glutamine-fructose-6-phosphate transaminase 2	10.7941
	A_33_P3237135	MMP2	matrix metallopeptidase 2	10.7736
	A_33_P3287158	NLGN4X	neuroligin 4, X-linked	10.7426
	A_24_P935491	COL3A1	collagen, type III, alpha 1	10.7356
	A_23_P33196	COL5A2	collagen, type V, alpha 2	10.7021
	A_24_P131589	CD86	CD86 molecule	10.6793
	A_33_P3316508	RUNX2	runt-related transcription factor 2	10.6361
	A_23_P57417	MMP11	matrix metallopeptidase 11	10.588
	A_33_P3241071	MANSC4	MANSC domain containing 4	10.5859
	A_23_P94397	OMD	osteomodulin	10.5805
	A_33_P3305749	RARB	retinoic acid receptor, beta	10.5698
	A_33_P3390753	A_33_P3390753	Unknown	10.5109
	A_33_P3296230	lnc-KLHDC5-1	HUMPTHL parathyroid-like protein precursor	10.4884
	A_21_P0006732	ENST00000427341	XM_750535 peroxisomal membrane anchor protein	10.4841
	A_21_P0003387	ENST00000510034	Unknown	10.4668
	A_24_P326491	MKX	mohawk homeobox	10.4388
	A_24_P11462	AZIN2	antizyme inhibitor 2	10.4243
	A_21_P0014234	lnc-CTSL1-1	DAPK1 intronic transcript 1	10.4059
	A_33_P3280845	THY1	Thy-1 cell surface antigen	10.4044
	A_21_P0001923	ENST00000450667	Unknown	10.3359
	A_33_P3372426	ADAMTS5	ADAM metallopeptidase with thrombospondin type 1 motif, 5	10.3291
	A_23_P253321	PNOC	prepronociceptin	10.3094
	A_33_P3345041	SATB2-AS1	SATB2 antisense RNA 1	10.3063
	A_33_P3405459	C20orf195	chromosome 20 open reading frame 195	10.2863
	A_33_P3236416	GPR179	G protein-coupled receptor 179	10.2703
	A_21_P0000640	LINC00460	long intergenic non-protein coding RNA 460	10.2392
	A_33_P3408918	SAA2	serum amyloid A2	10.2119
	A_21_P0004252	lnc-SNX18-1	LNCipedia lincRNA	10.1651
	A_24_P140569	LRRTM2	leucine rich repeat transmembrane neuronal 2	10.1225
	A_24_P260101	MME	membrane metallo-endopeptidase	10.1183
	A_33_P3280157	SNORD116-19	small nucleolar RNA, C/D box 116-19	10.1062
	A_33_P3333224	GLIS2	GLIS family zinc finger 2	10.0985
	A_23_P63390	FCGR1B	Fc fragment of IgG, high affinity Ib, receptor (CD64)	10.0945
	A_21_P0013123	ENST00000439891	zn81a04.x5 Stratagene lung carcinoma 937218	10.0938
	A_33_P3261520	ENST00000508366	ATPase, H+ transporting, lysosomal accessory protein 1-like	10.08
	A_23_P48198	GLT8D2	glycosyltransferase 8 domain containing 2	10.057
	A_23_P404494	IL7R	interleukin 7 receptor	10.0439
	A_21_P0000925	lnc-SCCPDH-1	LNCipedia lincRNA	10.038
	A_24_P383356	SLC39A14	solute carrier family 39 (zinc transporter), member 14	10.0112
aFold change (FC) was calculated using cDNA microarray data as followed: dividing the average Log2 values of tumor samples by those of normal tissues.

## Sheet: Supplementary Table S4
Supplementary Table S4. Downregulated genes in the ameloblastoma tumor tissues.
	ProbeName	GeneName	Description	Fold changea
	A_23_P74012	SPRR1A	proline-rich protein 1A	0.000471792
	A_23_P61498	KRT76	keratin 76, type II	0.000596566
	A_33_P3379396	KRT1	keratin 1, type II	0.000663433
	A_23_P2674	KRT4	keratin 4, type II	0.000710077
	A_23_P57118	TGM3	transglutaminase 3	0.00117099
	A_33_P3269636	SBSN	suprabasin	0.00158644
	A_33_P3401295	CRCT1	cysteine-rich C-terminal 1	0.00219127
	A_23_P115202	CRNN	cornulin	0.00273087
	A_33_P3392405	C10orf99	chromosome 10 open reading frame 99	0.00346614
	A_33_P3275035	MUC21	mucin-21 precursor	0.00346955
	A_33_P3265189	DSG1	desmoglein 1	0.00382432
	A_33_P3233040	SERPINB11	serpin peptidase inhibitor, clade B, member 11	0.00396438
	A_23_P90453	KRTDAP	keratinocyte differentiation-associated protein	0.00407666
	A_23_P30126	FGFBP1	fibroblast growth factor binding protein 1	0.00429218
	A_32_P34138	FAM25A	family with sequence similarity 25, member A	0.00458358
	A_33_P3209591	AQP3	aquaporin 3	0.00469466
	A_33_P3258801	SLURP1	secreted LY6/PLAUR domain containing 1	0.00474559
	A_33_P3268622	LY6D	lymphocyte antigen 6 complex, locus D	0.00503941
	A_23_P500010	KLK12	kallikrein-related peptidase 12	0.00512033
	A_24_P282383	MYH7	myosin, heavy chain 7, cardiac muscle, beta	0.00549022
	A_33_P3260426	SPRR2A	small proline-rich protein 2A	0.00575669
	A_23_P1102	ACTA1	actin, alpha 1, skeletal muscle	0.00585365
	A_33_P3318097	TMPRSS11B	transmembrane protease, serine 11B	0.00588924
	A_33_P3339865	CALML5	calmodulin-like 5	0.00628548
	A_23_P38271	MYH2	myosin, heavy chain 2, skeletal muscle	0.00630581
	A_24_P416645	KLK13	kallikrein-related peptidase 13	0.00640129
	A_23_P37088	RDH12	retinol dehydrogenase 12	0.00641704
	A_23_P369343	KLK8	kallikrein-related peptidase 8	0.00653997
	A_23_P166269	FAM3B	family with sequence similarity 3, member B	0.00665895
	A_33_P3315268	KRT78	keratin 78, type II	0.00668759
	A_33_P3238433	ALDH3A1	\aldehyde dehydrogenase 3 family, member A1\	0.00684064
	A_33_P3393684	VSIG8	V-set and immunoglobulin domain containing 8	0.00723821
	A_23_P62709	SPRR3	small proline-rich protein 3	0.00738774
	A_23_P17134	MAL	mal, T-cell differentiation protein	0.00744015
	A_33_P3411848	CNFN	cornifelin	0.00757598
	A_33_P3303649	MB	myoglobin	0.00917314
	A_23_P115519	LCE3D	late cornified envelope 3D	0.00940082
	A_33_P3525263	A2ML1	alpha-2-macroglobulin-like 1	0.00953119
	A_33_P3247431	SPRR2B	small proline-rich protein 2B	0.00955748
	A_23_P159406	SPRR1B	small proline-rich protein 1B	0.00973459
	A_23_P402765	NRAP	nebulin-related anchoring protein	0.00996148
	A_23_P50250	CKM	creatine kinase, muscle	0.0101136
	A_23_P101505	KLK11	kallikrein-related peptidase 11	0.010461
	A_33_P3382229	TNNT3	troponin T type 3	0.0107892
	A_33_P3340782	SPINK5	serine peptidase inhibitor, Kazal type 5	0.010814
	A_23_P92562	ADH7	alcohol dehydrogenase 7	0.0110631
	A_23_P11644	SPRR2D	small proline-rich protein 2D	0.0112803
	A_23_P12199	FAM46B	family with sequence similarity 46, member B	0.0116076
	A_21_P0009298	LINC00675	long intergenic non-protein coding RNA 675	0.0123003
	A_33_P3318449	RNF222	ring finger protein 222	0.0123506
	A_33_P3418175	LYNX1	Ly6/neurotoxin 1	0.0125214
	A_23_P34452	LOR	loricrin	0.0126918
	A_23_P169017	DEFB103B	defensin, beta 103B	0.0127705
	A_23_P349463	CHP2	calcineurin-like EF-hand protein 2	0.0128383
	A_33_P3325704	SPRR2E	small proline-rich protein 2E	0.0133197
	A_33_P3312519	KPRP	keratinocyte proline-rich protein	0.0134595
	A_33_P3308862	NUTM2B	NUT family member 2B	0.0135958
	A_33_P3309222	LOC441178	uncharacterized LOC441178	0.013798
	A_23_P80570	AADAC	arylacetamide deacetylase	0.0138889
	A_24_P191326	MYL1	ref|Homo sapiens myosin, light chain 1	0.014128
	A_24_P52887	ENDOU	endonuclease, polyU-specific	0.0145536
	A_21_P0000188	ELF5	E74-like factor 5	0.0146857
	A_23_P94403	TYRP1	tyrosinase-related protein 1	0.0148008
	A_33_P3274811	SPRR2F	small proline-rich protein 2F	0.015081
	A_23_P52067	GRHL3	grainyhead-like 3	0.0153659
	A_23_P24469	CSRP3	cysteine and glycine-rich protein 3	0.0155136
	A_23_P152906	ALOX12	arachidonate 12-lipoxygenase	0.0156964
	A_33_P3361611	PLA2G4D	phospholipase A2, group IVD	0.0164913
	A_23_P144126	FETUB	fetuin B	0.016624
	A_24_P245379	SERPINB2	serpin peptidase inhibitor, clade B, member 2	0.0167563
	A_23_P151975	RHCG	Rh family, C glycoprotein	0.0170942
	A_33_P3240078	A_33_P3240078	Unknown	0.0171367
	A_23_P218442	CEACAM6	carcinoembryonic antigen-related cell adhesion molecule 6	0.0178174
	A_23_P150343	SLN	sarcolipin	0.0179389
	A_23_P8253	RAET1E	retinoic acid early transcript 1E	0.0182186
	A_19_P00316453	LOC101927189	uncharacterized LOC101927189	0.0190006
	A_23_P360924	CLDN17	claudin 17	0.0199291
	A_23_P107465	KRT31	keratin 31, type I	0.0199511
	A_23_P77908	SLC47A2	ref|Homo sapiens solute carrier family 47 , member 2	0.020148
	A_32_P9543	APOBEC3A	apolipoprotein B mRNA editing enzyme, catalytic polypeptide-like 3A	0.0203729
	A_23_P353524	IVL	involucrin	0.0203767
	A_24_P68783	IL36RN	interleukin 36 receptor antagonist	0.020417
	A_23_P89981	CYP2F1	cytochrome P450, family 2, subfamily F, polypeptide 1	0.0206769
	A_23_P108743	XIRP2	xin actin-binding repeat containing 2	0.0212252
	A_33_P3270826	THEM5	thioesterase superfamily member 5	0.0212695
	A_23_P116850	KRT2	keratin 2, type II	0.0214823
	A_23_P153301	CEACAM5	carcinoembryonic antigen-related cell adhesion molecule 5	0.0223694
	A_23_P24332	MUC15	mucin 15, cell surface associated	0.0227753
	A_23_P94186	LYPD2	LY6/PLAUR domain containing 2	0.0229208
	A_23_P126089	SPRR2C	small proline-rich protein 2C	0.0230035
	A_23_P91970	AADACL2	arylacetamide deacetylase-like 2	0.0230726
	A_23_P110837	IRX4	iroquois homeobox 4	0.023904
	A_33_P3279019	SERPINB13	serpin peptidase inhibitor, clade B, member 13	0.0239667
	A_23_P71946	BSPRY	B-box and SPRY domain containing	0.0239764
	A_23_P1682	TMEM45B	transmembrane protein 45B	0.0255862
	A_23_P76249	KRT6B	keratin 6B, type II	0.0258197
	A_21_P0009342	WFDC21P	WAP four-disulfide core domain 21, pseudogene	0.0262949
	A_23_P152406	CAPNS2	calpain, small subunit 2	0.0263471
	A_23_P8083	LY6G6C	lymphocyte antigen 6 complex, locus G6C	0.026385
	A_23_P100240	CDH16	cadherin 16, KSP-cadherin	0.0264993
	A_23_P334328	LAMB4	laminin, beta 4	0.0267441
	A_23_P135257	PRSS3	protease, serine, 3	0.0267736
	A_24_P407259	SOX21	SRY (sex determining region Y)-box 21	0.0269415
	A_24_P942969	FUT2	fucosyltransferase 2	0.0271182
	A_21_P0011684	XLOC_l2_006665	BROAD Institute lincRNA	0.0273142
	A_23_P41145	FAM3D	family with sequence similarity 3, member D	0.0274709
	A_23_P310274	PRSS3P2	protease, serine, 3 pseudogene 2	0.0279227
	A_23_P114983	TRIM63	tripartite motif containing 63, E3 ubiquitin protein ligase	0.0282064
	A_24_P228149	KRT13	keratin 13, type I	0.0284087
	A_23_P52480	CYP2C18	cytochrome P450, family 2, subfamily C, polypeptide 18	0.0285123
	A_33_P3338166	NUAK2	NUAK family, SNF1-like kinase, 2	0.0286873
	A_21_P0004838	lnc-HIVEP1-2	LNCipedia lincRNA	0.0287762
	A_23_P43350	MLANA	melan-A	0.028971
	A_24_P48495	LYPD3	LY6/PLAUR domain containing 3	0.0290652
	A_23_P312150	EDN2	endothelin 2	0.02922
	A_33_P3302185	HS3ST6	heparan sulfate3-O-sulfotransferase 6	0.0293369
	A_21_P0009836	ENST00000439450	Unknown	0.0295131
	A_33_P3386242	CNKSR1	connector enhancer of kinase suppressor of Ras 1	0.029628
	A_33_P3273552	KRT83	keratin 83, type II	0.0299487
	A_23_P104471	DUSP13	dual specificity phosphatase 13	0.0303169
	A_23_P70387	APOBEC2	apolipoprotein B mRNA editing enzyme, catalytic polypeptide-like 2	0.030368
	A_23_P85269	TTN	titin	0.0305057
	A_23_P116902	ART4	ADP-ribosyltransferase 4	0.0307188
	A_23_P106806	PRSS27	protease, serine 27	0.0308798
	A_23_P160214	TTC39A	tetratricopeptide repeat domain 39A	0.0316347
	A_33_P3334423	SPRR2G	small proline-rich protein 2G	0.0318267
	A_33_P3239214	TYR	tyrosinase	0.0318705
	A_33_P3325285	lnc-MIXL1-2	BC034563 ACBD3 protein	0.0319694
	A_33_P3279610	COX6A2	cytochrome c oxidase subunit VIa polypeptide 2	0.0320817
	A_24_P146683	MSMB	microseminoprotein, beta	0.0322097
	A_23_P107981	SULT2B1	sulfotransferase family, cytosolic, 2B, member 1	0.0327742
	A_23_P166823	TNNC1	troponin C type 1	0.0329336
	A_23_P56978	PTK6	protein tyrosine kinase 6	0.0329448
	A_33_P3417650	KLK10	kallikrein-related peptidase 10	0.033113
	A_24_P3415	PPP2R2C	protein phosphatase 2, regulatory subunit B, gamma	0.0334648
	A_33_P3318668	CYSRT1	cysteine-rich tail protein 1	0.0339352
	A_23_P72462	ATP2A1	ATPase, Ca++ transporting, cardiac muscle, fast twitch 1	0.0346392
	A_33_P3319967	ARG1	arginase 1	0.0349332
	A_24_P317708	SDR16C5	short chain dehydrogenase/reductase family 16C, member 5	0.0350187
	A_33_P3213797	KCNK7	potassium channel, two pore domain subfamily K, member 7	0.0357789
	A_23_P60990	C2orf54	chromosome 2 open reading frame 54	0.0358347
	A_23_P110764	MYOT	myotilin	0.036182
	A_33_P3285545	CLDN4	claudin 4	0.0363668
	A_24_P250815	POF1B	premature ovarian failure, 1B	0.0366778
	A_23_P254507	HOPX	HOP homeobox	0.037944
	A_23_P128362	MYBPC1	myosin binding protein C, slow type	0.0382957
	A_21_P0005754	lnc-UTP23-1	LNCipedia lincRNA	0.0390664
	A_23_P162579	HSPB8	heat shock 22kDa protein 8	0.0391903
	A_23_P4387	KRT24	keratin 24, type I	0.0391989
	A_23_P60742	MYLPF	myosin light chain, phosphorylatable, fast skeletal muscle	0.0392918
	A_33_P3346483	SYNPO2L	synaptopodin 2-like	0.0397122
	A_33_P3397865	TNNT1	troponin T type 1	0.0397819
	A_23_P145555	MLIP	muscular LMNA-interacting protein	0.0399415
	A_23_P409888	FAM83C	family with sequence similarity 83, member C	0.039983
	A_19_P00315593	ENST00000521373	Unknown	0.0400147
	A_19_P00322023	BLCAP	bladder cancer associated protein	0.041355
	A_32_P173662	CRISP2	cysteine-rich secretory protein 2	0.0420618
	A_23_P430948	ATP13A4	ATPase type 13A4	0.0442485
	A_23_P366936	KRT6C	keratin 6C, type II	0.0442865
	A_23_P24784	TNNI2	troponin I type 2	0.0446926
	A_33_P3411477	NCCRP1	non-specific cytotoxic cell receptor protein 1 homolog	0.044703
	A_23_P348028	IL36A	interleukin 36, alpha	0.0448454
	A_23_P173	CASQ1	calsequestrin 1	0.0450031
	A_23_P303286	RPTN	repetin	0.0451973
	A_33_P3335735	MAPT-AS1	MAPT antisense RNA 1	0.0452999
	A_33_P3306307	KRT26	keratin 26, type I	0.0458151
	A_33_P3209070	KLHL40	kelch-like family member 40	0.0468597
	A_23_P17190	KLHL41	kelch-like family member 41	0.0468941
	A_23_P360316	FUT3	fucosyltransferase 3	0.047141
	A_33_P3217845	TMPRSS11A	transmembrane protease, serine 11A	0.0472426
	A_23_P397910	CBLC	Cbl proto-oncogene C, E3 ubiquitin protein ligase	0.0474772
	A_23_P500000	SCEL	sciellin	0.047478
	A_32_P141682	EVPLL	envoplakin-like	0.0475114
	A_24_P222872	UGT1A6	UDP glucuronosyltransferase 1 family, polypeptide A6	0.0477393
	A_33_P3385785	S100A12	S100 calcium binding protein A12	0.0477769
	A_23_P401055	SOX2	SRY (sex determining region Y)-box 2	0.0477785
	A_23_P208788	C19orf33	chromosome 19 open reading frame 33	0.0481045
	A_21_P0001865	ENST00000436433	DA767045 NTONG2 NTONG2008452 5'	0.0490053
	A_24_P68908	LOC344887	NmrA-like family domain containing 1 pseudogene	0.0496789
	A_21_P0007780	lnc-DHX37-5	LNCipedia lincRNA	0.0498593
	A_23_P103617	ANXA9	annexin A9	0.0498742
	A_23_P106906	PPL	periplakin	0.0500133
	A_23_P312851	PMEL	premelanosome protein	0.0500248
	A_23_P110319	CWH43	cell wall biogenesis 43 C-terminal homolog	0.0501855
	A_23_P55632	SERPINB3	peptidase inhibitor, clade B	0.0514485
	A_23_P60130	MAL2	mal, T-cell differentiation protein 2	0.0515095
	A_33_P3301095	A_33_P3301095	Unknown	0.0515795
	A_19_P00321009	LINC01133	long intergenic non-protein coding RNA 1133	0.0517185
	A_23_P131825	TNNC2	troponin C type 2	0.0520566
	A_33_P3257182	MYBPC2	myosin binding protein C, fast type	0.0525256
	A_23_P502413	SERPINB4	serpin peptidase inhibitor, clade B, member 4	0.0528685
	A_23_P128855	SLC39A2	solute carrier family 39, member 2	0.0533587
	A_21_P0014683	LOC101928188	uncharacterized LOC101928188	0.0533937
	A_21_P0000005	SMTNL1	smoothelin-like 1	0.0536847
	A_23_P256107	HPSE	heparanase	0.0539229
	A_24_P66027	APOBEC3B	apolipoprotein B mRNA editing enzyme, catalytic polypeptide-like 3B	0.0540533
	A_21_P0009965	lnc-NCOA3-11	Q4J185_AZOVI Membrane-bound metal-dependent hydrolase, partial	0.0550824
	A_21_P0014441	THC2636494	Unknown	0.0554427
	A_24_P331704	KRT80	keratin 80	0.0558535
	A_21_P0003304	LOC102724604	uncharacterized LOC102724604	0.0560994
	A_33_P3414949	PXMP2	peroxisomal membrane protein 2	0.0564496
	A_24_P46130	ACPP	acid phosphatase, prostate	0.0567324
	A_23_P24966	USP2	ubiquitin specific peptidase 2	0.0569213
	A_24_P331150	CYP4F22	cytochrome P450, family 4, subfamily F, polypeptide 22	0.0570476
	A_23_P371758	SDR9C7	short chain dehydrogenase/reductase family 9C, member 7	0.057221
	A_33_P3247057	SMIM5	small integral membrane protein 5	0.0578451
	A_23_P202810	OVOL1	ovo-like zinc finger 1	0.0578589
	A_33_P3302075	UGT1A8	UDP glucuronosyltransferase 1 family, polypeptide A8	0.0584706
	A_23_P116037	TM7SF2	transmembrane 7 superfamily member 2	0.0587613
	A_24_P228302	CEACAM7	carcinoembryonic antigen-related cell adhesion molecule 7	0.0590346
	A_32_P80741	C8orf22	chromosome 8 open reading frame 22	0.059119
	A_23_P76460	MYF6	myogenic factor 6	0.059484
	A_21_P0009171	ENST00000511867	CR739285 Soares_fetal_heart_NbHH19W cDNA clone IMAGp971F1233	0.0595664
	A_33_P3407880	ANKRD22	ankyrin repeat domain 22	0.0599862
	A_23_P124619	S100A14	S100 calcium binding protein A14	0.0603922
	A_23_P165598	DAPL1	death associated protein-like 1	0.0604798
	A_23_P107051	TCAP	titin-cap	0.0606572
	A_24_P238250	LGALS7	lectin, galactoside-binding, soluble, 7	0.0609003
	A_23_P144326	ASB5	ankyrin repeat and SOCS box containing 5	0.0611233
	A_23_P215111	ATP6V0A4	ATPase, H+ transporting, lysosomal V0 subunit a4	0.0615212
	A_23_P402331	WFDC5	WAP four-disulfide core domain 5	0.0620403
	A_33_P3330911	BCAS1	breast carcinoma amplified sequence 1	0.0622537
	A_33_P3360311	GYS2	glycogen synthase 2	0.0627232
	A_21_P0008881	ENST00000570183	Unknown	0.0629894
	A_33_P3240747	LOC100130899	uncharacterized LOC100130899	0.0637932
	A_33_P3403474	TMPRSS11BNL	TMPRSS11B N-terminal like, pseudogene	0.0639348
	A_21_P0003132	ENST00000482003	Unknown	0.0648379
	A_21_P0002361	lnc-CCDC140-4	LNCipedia lincRNA	0.0651229
	A_23_P105691	GPRC5D	G protein-coupled receptor, class C, group 5, member D	0.0651528
	A_33_P3410816	CLDN20	claudin 20	0.0655348
	A_23_P350396	CDSN	corneodesmosin	0.0655422
	A_33_P3391418	TMEM40	transmembrane protein 40	0.0657266
	A_23_P145024	ADRB2	adrenoceptor beta 2	0.065843
	A_23_P39056	KLK7	kallikrein-related peptidase 7	0.0658707
	A_32_P110472	IYD	iodotyrosine deiodinase	0.0661931
	A_33_P3287611	KRT3	keratin 3	0.0662537
	A_33_P3423420	ZNF750	zinc finger protein 750	0.0665525
	A_33_P3395848	VSIG10L	V-set and immunoglobulin domain containing 10 like	0.0670073
	A_24_P262127	RRAD	Ras-related associated with diabetes	0.0670556
	A_21_P0010596	RNF223	ring finger protein 223	0.0672452
	A_33_P3386547	SGPP2	sphingosine-1-phosphate phosphatase 2	0.0682467
	A_23_P217498	GDPD2	glycerophosphodiester phosphodiesterase domain containing 2	0.0684607
	A_23_P17821	PLA2G3	phospholipase A2, group III	0.0688136
	A_21_P0014912	A_21_P0014912	Unknown	0.0690349
	A_23_P149946	CDHR1	cadherin-related family member 1	0.0694799
	A_23_P8801	CYP3A5	cytochrome P450, family 3, subfamily A, polypeptide 5	0.0696208
	A_21_P0013080	C6orf132	chromosome 6 open reading frame 132	0.0698873
	A_24_P85850	BNIPL	BCL2/adenovirus E1B 19kD interacting protein like	0.0701925
	A_23_P103310	S100A7	S100 calcium binding protein A7	0.0702794
	A_33_P3222228	FUT6	fucosyltransferase 6	0.0704065
	A_33_P3226357	FOXE1	forkhead box E1	0.0704089
	A_23_P62607	IL22RA1	interleukin 22 receptor, alpha 1	0.0704922
	A_23_P38537	KRT16	keratin 16, type I	0.0705069
	A_21_P0004656	MLIP-IT1	MLIP intronic transcript 1	0.07066
	A_33_P3358208	PADI1	peptidyl arginine deiminase, type I	0.0711344
	A_23_P41344	EREG	epiregulin	0.0713505
	A_23_P311901	ATP10B	ATPase, class V, type 10B	0.0715998
	A_33_P3372044	TPRG1	tumor protein p63 regulated 1	0.0717834
	A_23_P81926	PSORS1C2	psoriasis susceptibility 1 candidate 2	0.0721928
	A_24_P249253	LMOD2	leiomodin 2	0.0724207
	A_33_P3248799	TRDN	triadin	0.072605
	A_21_P0003936	LOC100506526	uncharacterized LOC100506526	0.0726549
	A_23_P162547	MYL2	myosin, light chain 2	0.0732138
	A_23_P93141	GSTA5	glutathione S-transferase alpha 5	0.0733242
	A_33_P3371999	TPPP	tubulin polymerization promoting protein	0.0736482
	A_23_P2745	GJB6	gap junction protein, beta 6	0.0740851
	A_33_P3335590	CCDC64B	coiled-coil domain containing 64B	0.0743546
	A_23_P76743	ASPG	asparaginase	0.0749978
	A_23_P3038	GPX2	glutathione peroxidase 2	0.0752464
	A_33_P3290403	IMPA2	inositol(myo)-1(or 4)-monophosphatase 2	0.075614
	A_33_P3264179	LCE3E	late cornified envelope 3E	0.0761891
	A_23_P214267	GPR110	G protein-coupled receptor 110	0.0763905
	A_21_P0010228	LOC284825	uncharacterized LOC284825	0.076463
	A_23_P253542	SMPX	small muscle protein, X-linked	0.0765058
	A_24_P52697	H19	H19, imprinted maternally expressed transcript	0.0782363
	A_33_P3229953	EEF1A2	eukaryotic translation elongation factor 1 alpha 2	0.0785497
	A_32_P83098	SCNN1B	sodium channel, non voltage gated 1 beta subunit	0.0787255
	A_24_P129341	AKR1B10	aldo-keto reductase family 1, member B10	0.0789681
	A_23_P65618	TGM1	transglutaminase 1	0.079197
	A_23_P163227	CKMT1A	creatine kinase, mitochondrial 1A	0.0797634
	A_24_P357169	EPPK1	epiplakin 1	0.0802075
	A_32_P70818	PAX9	paired box 9	0.0804194
	A_23_P26386	TPPP3	tubulin polymerization-promoting protein family member 3	0.0809138
	A_23_P50269	CXCL17	chemokine (C-X-C motif) ligand 17	0.0809817
	A_21_P0010205	LINC00114	long intergenic non-protein coding RNA 114	0.0813029
	A_23_P153480	KLK5	kallikrein-related peptidase 5	0.0813354
	A_21_P0007347	lnc-TP53I11-1	LNCipedia lincRNA	0.0816316
	A_24_P224488	MAPT	microtubule-associated protein tau	0.0826542
	A_33_P3725227	COBL	cordon-bleu WH2 repeat protein	0.0835241
	A_23_P144778	CKMT2	creatine kinase, mitochondrial 2	0.0843101
	A_23_P343963	FAM83F	family with sequence similarity 83, member F	0.0844938
	A_33_P3379816	SMYD1	SET and MYND domain containing 1	0.0846684
	A_21_P0003517	LOC101927490	uncharacterized LOC101927490	0.0854043
	A_23_P104798	IL18	interleukin 18	0.0855162
	A_23_P257971	AKR1C1	aldo-keto reductase family 1, member C1	0.0856237
	A_33_P3406796	C5orf66-AS1	C5orf66 antisense RNA 1	0.0860769
	A_23_P146783	NEB	nebulin	0.0861782
	A_23_P131899	SDCBP2	syndecan binding protein 2	0.0862141
	A_33_P3217437	GBP6	guanylate binding protein family, member 6	0.0862425
	A_33_P3223116	HIPK2	homeodomain interacting protein kinase 2	0.0870434
	A_23_P203540	EHF	ets homologous factor	0.0870961
	A_23_P402670	CD1A	CD1a molecule	0.0877125
	A_21_P0012584	LOC101060498	uncharacterized LOC101060498	0.0882235
	A_23_P30315	TRIM7	tripartite motif containing 7	0.0882798
	A_23_P51787	AMPD1	adenosine monophosphate deaminase 1	0.0884717
	A_32_P154053	ATG9B	autophagy related 9B	0.0892523
	A_33_P3380992	AKR1B15	aldo-keto reductase family 1, member B15	0.0893822
	A_33_P3289845	IGFL1	IGF-like family member 1	0.0895227
	A_23_P115091	RAB25	RAB25, member RAS oncogene family	0.0897843
	A_23_P2397	RASSF3	Ras association domain family member 3	0.0905097
	A_33_P3215640	PI16	peptidase inhibitor 16	0.0906006
	A_21_P0001894	ENST00000451464	CDC62_METMA Cell division control protein 6 homolog 2, partial	0.0911373
	A_23_P369237	ADIPOQ	adiponectin, C1Q and collagen domain containing	0.0913622
	A_23_P36187	SYT8	synaptotagmin VIII	0.0916777
	A_23_P149259	TMEM79	transmembrane protein 79	0.0922111
	A_19_P00317547	LOC100130476	uncharacterized LOC100130476	0.0922216
	A_33_P3230269	GRHL1	grainyhead-like 1	0.092255
	A_32_P3476	RPRML	reprimo-like	0.092553
	A_23_P64721	HCAR3	hydroxycarboxylic acid receptor	0.0937234
	A_33_P3415052	NIPAL4	NIPA-like domain containing 4	0.0939143
	A_23_P76291	PRR4	proline rich 4	0.0942241
	A_23_P63521	LCE2C	late cornified envelope 2C	0.0943316
	A_23_P129291	TGM5	transglutaminase 5	0.0944328
	A_23_P501933	CACNG6	calcium channel, voltage-dependent, gamma subunit 6	0.0949865
	A_23_P382811	SNX31	sorting nexin 31	0.0951262
	A_33_P3262729	MYH8	myosin, heavy chain 8,	0.0956196
	A_21_P0004562	lnc-ANKRA2-3	LNCipedia lincRNA	0.0959006
	A_23_P12767	CYP2C9	cytochrome P450, family 2, subfamily C, polypeptide 9	0.0967122
	A_23_P115022	TMEM125	transmembrane protein 125	0.0967156
	A_23_P94472	FBP2	fructose-1,6-bisphosphatase 2	0.0967316
	A_23_P18751	TMPRSS11E	transmembrane protease, serine 11E	0.0968186
	A_21_P0010884	LINC00948	long intergenic non-protein coding RNA 948	0.0968678
	A_21_P0005094	lnc-PHF10-1	LNCipedia lincRNA	0.0974442
	A_21_P0014944	LOC102724156	uncharacterized LOC102724156	0.0975593
	A_19_P00808865	lnc-SIK1-2	LNCipedia lincRNA	0.0977566
	A_23_P157136	SCIN	scinderin	0.0977698
	A_23_P253536	NPR3	natriuretic peptide receptor 3	0.0979058
	A_23_P103703	HSPB7	heat shock 27kDa protein family, member 7	0.0983143
	A_23_P24903	P2RY2	purinergic receptor P2Y, G-protein coupled, 2	0.0984191
	A_23_P328022	SLC5A10	solute carrier family 5 (sodium/sugar cotransporter), member 10	0.0987029
	A_33_P3255384	BPIFC	BPI fold containing family C	0.0989025
	A_21_P0013713	ENST00000497195	coactivator-associated arginine methyltransferase 1 pseudogene 1	0.0991055
aFold change (FC) was calculated using cDNA microarray data as followed: dividing the average Log2 values of tumor samples by those of normal tissues.

## Sheet: Supplementary Table S5
Supplementary Table S5. Activated gene sets with oncogenic signatures in ameloblastoma tumor.
	NAME	SIZE	NES	NOM p-val	FDR q-val	FWER p-val	RANK AT MAX	LEADING EDGE
	KRAS.600_UP.V1_UP	123	2.11708	0	0	0	2278	tags=55%, list=29%, signal=77%
	BMI1_DN.V1_UP	65	2.11226	0	0	0	1231	tags=40%, list=16%, signal=47%
	LEF1_UP.V1_UP	84	1.97424	0	0.0012162	0.004	1532	tags=44%, list=20%, signal=54%
	BMI1_DN_MEL18_DN.V1_UP	63	1.87591	0	0.00947376	0.041	1455	tags=46%, list=19%, signal=56%
	RPS14_DN.V1_UP	99	1.85288	0	0.00977248	0.053	1719	tags=47%, list=22%, signal=60%
	KRAS.300_UP.V1_UP	62	1.82822	0.00145985	0.0110349	0.07	2148	tags=55%, list=28%, signal=75%
	MEL18_DN.V1_UP	61	1.8213	0.00297619	0.00998519	0.073	1470	tags=43%, list=19%, signal=52%
	PDGF_UP.V1_DN	63	1.81118	0	0.00996812	0.083	1364	tags=43%, list=18%, signal=52%
	ESC_V6.5_UP_LATE.V1_UP	80	1.78431	0	0.0127223	0.116	1496	tags=40%, list=19%, signal=49%
	CAHOY_ASTROGLIAL	50	1.77706	0.00151976	0.0124433	0.126	1474	tags=42%, list=19%, signal=51%
	ESC_J1_UP_LATE.V1_UP	82	1.77115	0	0.0119598	0.132	1288	tags=39%, list=17%, signal=46%
	AKT_UP.V1_DN	80	1.6753	0.00411523	0.0339474	0.365	1270	tags=33%, list=16%, signal=38%
	EGFR_UP.V1_UP	80	1.67344	0.00268456	0.0316209	0.368	1314	tags=33%, list=17%, signal=39%
	P53_DN.V1_DN	93	1.65877	0.00136054	0.0344445	0.414	1401	tags=34%, list=18%, signal=41%
	KRAS.LUNG.BREAST_UP.V1_UP	68	1.64823	0.00425532	0.0356924	0.447	2226	tags=49%, list=29%, signal=67%
	JAK2_DN.V1_DN	46	1.64007	0.00576369	0.0366538	0.478	1347	tags=39%, list=17%, signal=47%
	JNK_DN.V1_UP	69	1.52201	0.0130624	0.112223	0.888	1202	tags=32%, list=15%, signal=37%
	KRAS.600.LUNG.BREAST_UP.V1_UP	124	1.49583	0.0104167	0.134395	0.941	2226	tags=43%, list=29%, signal=59%
	PTEN_DN.V1_DN	77	1.47484	0.0223152	0.152525	0.967	1524	tags=31%, list=20%, signal=38%
	MTOR_UP.N4.V1_DN	70	1.46569	0.0249653	0.156898	0.975	2269	tags=46%, list=29%, signal=64%
	KRAS.LUNG_UP.V1_UP	59	1.45924	0.0386819	0.158337	0.981	2208	tags=42%, list=28%, signal=59%
	KRAS.50_UP.V1_UP	18	1.43873	0.0669856	0.180017	0.992	2148	tags=56%, list=28%, signal=77%
	STK33_NOMO_UP	98	1.43834	0.0192572	0.172699	0.992	1773	tags=33%, list=23%, signal=42%
	SNF5_DN.V1_UP	84	1.43442	0.0216509	0.170897	0.993	1351	tags=31%, list=17%, signal=37%
	KRAS.AMP.LUNG_UP.V1_UP	55	1.42417	0.0441826	0.178679	0.994	2265	tags=49%, list=29%, signal=69%
	STK33_SKM_UP	91	1.40551	0.0272109	0.199829	0.997	1509	tags=30%, list=19%, signal=36%
	MEK_UP.V1_UP	87	1.40482	0.0263158	0.193561	0.997	739	tags=23%, list=9%, signal=25%
	SIRNA_EIF4GI_DN	46	1.40146	0.0533333	0.191331	0.998	1671	tags=28%, list=21%, signal=36%
	ESC_V6.5_UP_EARLY.V1_DN	85	1.39959	0.037037	0.187909	0.998	1068	tags=26%, list=14%, signal=30%
	ATF2_S_UP.V1_DN	90	1.38979	0.0457698	0.194846	0.998	1349	tags=31%, list=17%, signal=37%
	HOXA9_DN.V1_UP	79	1.38798	0.0476191	0.190842	0.999	1789	tags=38%, list=23%, signal=49%
GSEA was conducted using GSEA v2.2.4 software and Molecular Signatures Database (Broad Institute). All raw data were formatted and applied to oncogenic signatures (C6).SIZE means gene the number of genes in a gene set. NES, normalized enrichment score; FDR, false discovery rate;

## Sheet: Supplementary Table S6
Supplementary Table S6. Inactivated gene sets with oncogenic signatures in ameloblastoma tumor.
	NAME	SIZE	NES	NOM p-val	FDR q-val	FWER p-val	RANK AT MAX	LEADING EDGE
	KRAS.LUNG_UP.V1_DN	57	-2.06479	0	0.00134	0.001	897	tags=35%, list=12%, signal=39%
	RPS14_DN.V1_DN	81	-2.0588	0	0.00067	0.001	1430	tags=44%, list=18%, signal=54%
	AKT_UP.V1_UP	68	-1.98229	0	0.00386461	0.009	1286	tags=43%, list=17%, signal=51%
	RB_P107_DN.V1_DN	54	-1.94852	0	0.00346642	0.011	878	tags=26%, list=11%, signal=29%
	KRAS.600_UP.V1_DN	121	-1.84253	0	0.00780581	0.03	970	tags=28%, list=12%, signal=32%
	SIRNA_EIF4GI_UP	34	-1.65624	0.00555556	0.0477439	0.214	1635	tags=41%, list=21%, signal=52%
	PRC2_EZH2_UP.V1_DN	78	-1.64587	0.00324675	0.0437416	0.224	835	tags=28%, list=11%, signal=31%
	KRAS.50_UP.V1_DN	18	-1.63253	0.0271003	0.0424715	0.244	803	tags=39%, list=10%, signal=43%
	KRAS.300_UP.V1_DN	60	-1.58602	0.00362319	0.0602978	0.359	567	tags=25%, list=7%, signal=27%
	KRAS.600.LUNG.BREAST_UP.V1_DN	100	-1.57247	0	0.060785	0.395	970	tags=29%, list=12%, signal=33%
	KRAS.LUNG.BREAST_UP.V1_DN	54	-1.56497	0.0117302	0.060367	0.422	970	tags=31%, list=12%, signal=36%
	NFE2L2.V2	153	-1.55588	0	0.0598576	0.448	1591	tags=37%, list=20%, signal=45%
	ALK_DN.V1_DN	48	-1.53966	0.0278638	0.0640725	0.499	1061	tags=33%, list=14%, signal=38%
	E2F1_UP.V1_UP	73	-1.53252	0.00993378	0.0631216	0.519	1422	tags=34%, list=18%, signal=42%
	GCNP_SHH_UP_LATE.V1_UP	71	-1.51509	0	0.0687953	0.574	1556	tags=35%, list=20%, signal=44%
	AKT_UP_MTOR_DN.V1_UP	63	-1.48913	0.0185759	0.0792506	0.653	1563	tags=37%, list=20%, signal=45%
	PRC1_BMI_UP.V1_DN	69	-1.46849	0.0204778	0.0885351	0.708	681	tags=23%, list=9%, signal=25%
	RB_DN.V1_UP	61	-1.46052	0.0173611	0.0886513	0.727	1357	tags=31%, list=17%, signal=37%
	KRAS.PROSTATE_UP.V1_DN	62	-1.44516	0.0249221	0.0949838	0.768	1683	tags=40%, list=22%, signal=51%
	MYC_UP.V1_UP	62	-1.42608	0.0308219	0.104572	0.818	2315	tags=44%, list=30%, signal=61%
	NRL_DN.V1_UP	59	-1.41848	0.0454545	0.105556	0.83	627	tags=24%, list=8%, signal=26%
	LEF1_UP.V1_DN	81	-1.41069	0.0150943	0.107243	0.844	1120	tags=30%, list=14%, signal=34%
	MEK_UP.V1_DN	91	-1.39601	0.0184502	0.115025	0.879	865	tags=20%, list=11%, signal=22%
	STK33_DN	86	-1.38609	0.0190114	0.11769	0.892	829	tags=23%, list=11%, signal=26%
	GCNP_SHH_UP_EARLY.V1_UP	73	-1.38279	0.0264901	0.115555	0.902	1407	tags=29%, list=18%, signal=35%
	CSR_LATE_UP.V1_DN	55	-1.36802	0.0523077	0.12382	0.926	720	tags=25%, list=9%, signal=28%
	HOXA9_DN.V1_DN	66	-1.34903	0.0594059	0.136131	0.953	1084	tags=26%, list=14%, signal=30%
	MTOR_UP.N4.V1_UP	102	-1.2955	0.0653846	0.190577	0.99	1050	tags=24%, list=13%, signal=27%

## Sheet: Supplementary Table S7
Supplementary Table S7. Recombinant proteins used in this study
	Molecule	Cat number	Company
	IGF-I	AF-100-11	Peprotech
	IGF-II	100-12	Peprotech
	FGF2	AF-100-18B	Peprotech
	FGF7	100-19	Peprotech
	Activin A (INHBA)	01427621	Wako
	HGF	100-39	Peprotech
	CTGF	120-19	Peprotech
	CCL2	CSB-AP000821HU	CUSABIO
	CXCL1	300-47	Peprotech
	CXCL12	CSB-AP000741HU	CUSABIO
	CXCL13	300-47	Peprotech
	Midkine	450-16	Peprotech
	IL-6	206-IL	R&D
	GDF-15	120-28C	Peprotech
	TGF-β1	AF-100-21C	Peprotech
	TGF-β3	AF-100-36E	Peprotech
	VEGF-A	CSB-AP002601HU	CUSABIO
	PDGF-AA	AF-100-13A	Peprotech
	Sonic Hedgehog (SHH)	100-45	Peprotech

## Sheet: Supplementary Table S8
Supplementary Table S8. Upregulated and downregulated genes commonly in the ameloblastoma tissues and the AMU-AM1 cell line.
	ProbeName	GeneName	Description	Fold change
				AMU-AM1	AM tumors
	Upregulated genes
	A_23_P92499	TLR2	toll-like receptor 2	236.232	3.28798
	A_33_P3212860	AMTN	amelotin	163.133	16.5065
	A_33_P3241786	ADD2	adducin 2	137.434	4.1831
	A_24_P810290	PPAPDC1A	phosphatidic acid phosphatase type 2 domain containing 1A	119.547	20.1601
	A_23_P167367	PITX2	paired-like homeodomain 2	115.79	3.3489
	A_23_P161218	ANKRD1	ankyrin repeat domain 1	114.387	3.15472
	A_23_P144843	ESM1	endothelial cell-specific molecule 1	113.065	4.41935
	A_23_P119478	EBI3	Epstein-Barr virus induced 3	100.175	3.50462
	A_33_P3399571	VNN1	vanin 1	99.9935	4.0846
	A_24_P360206	PCDHA11	protocadherin alpha 11	97.9309	9.294
	A_23_P63736	LINC00839	long intergenic non-protein coding RNA 839	95.393	7.3817
	A_21_P0014497	LOC101928612	uncharacterized LOC101928612	89.5088	3.42802
	A_23_P7727	HAPLN1	hyaluronan and proteoglycan link protein 1	83.4755	38.5723
	A_33_P3300975	HOXC4	homeobox C4	81.1409	5.56225
	A_24_P349117	GPR158	G protein-coupled receptor 158	80.7772	4.5889
	A_33_P3323914	A_33_P3323914	Unknown	76.2909	2.97644
	A_23_P121480	CD200	CD200 molecule	74.4515	11.2327
	A_33_P3330079	LOC100128242	uncharacterized LOC100128242	63.3194	5.63378
	A_33_P3324814	SATB1-AS1	SATB1 antisense RNA 1	59.9798	9.4422
	A_23_P61508	CHRNA9	cholinergic receptor, nicotinic, alpha 9	59.7805	3.01601
	A_19_P00319254	LINC01564	long intergenic non-protein coding RNA 1564	58.6093	11.5878
	A_23_P155755	CXCL6	chemokine (C-X-C motif) ligand 6	55.9162	27.1675
	A_23_P374082	ADAM19	ADAM metallopeptidase domain 19	53.4971	6.03721
	A_21_P0000640	LINC00460	long intergenic non-protein coding RNA 460	53.1778	10.2392
	A_23_P161698	MMP3	matrix metallopeptidase 3	49.9577	7.73954
	A_23_P82868	PLAT	plasminogen activator, tissue	49.7786	14.0835
	A_23_P40174	MMP9	matrix metallopeptidase 9	44.6844	13.5068
	A_23_P386268	C4orf26	chromosome 4 open reading frame 26	41.7056	18.9083
	A_21_P0006730	ENST00000478294	cDNA clone IMAGE:30561781 5'	40.1444	4.80004
	A_23_P140475	NOX5	NADPH oxidase, EF-hand calcium binding domain 5	39.0431	7.36806
	A_24_P58620	GRAMD1B	GRAM domain containing 1B	33.8359	8.3652
	A_33_P3243230	THC2544321	interleukin 8, partial	31.8454	6.11762
	A_33_P3241782	ADD2	adducin 2	30.1922	4.1831
	A_23_P44648	ADAMTS12	ADAM metallopeptidase with thrombospondin type 1 motif, 12	29.7715	3.32714
	A_32_P87013	CXCL8	chemokine (C-X-C motif) ligand 8	29.4332	11.5472
	A_24_P892494	LINC01096	long intergenic non-protein coding RNA 1096	29.229	4.6843
	A_33_P3242578	LOC100506731	uncharacterized LOC100506731	29.056	4.51565
	A_21_P0010449	LOC100506737	uncharacterized LOC100506737	27.7514	6.22794
	A_23_P427645	TLL1	tolloid-like 1	26.6475	3.56486
	A_23_P1691	MMP1	matrix metallopeptidase 1	26.4961	29.1052
	A_23_P47148	NOX4	NADPH oxidase 4	26.0499	12.6457
	A_21_P0012756	APELA	apelin receptor early endogenous ligand	25.7526	6.49067
	A_24_P288890	FAM101A	family with sequence similarity 101, member A	25.7337	5.61976
	A_24_P931443	GPR68	G protein-coupled receptor 68	25.6337	2.99411
	A_23_P218111	SERPINA1	serpin peptidase inhibitor, clade A, member 1	25.24	4.75152
	A_24_P335092	SAA1	serum amyloid A1	24.7881	8.36439
	A_24_P275073	ADAMTS14	ADAM metallopeptidase with thrombospondin type 1 motif, 14	24.5264	8.56911
	A_23_P69863	PCDHB5	protocadherin beta 5	24.5042	7.39657
	A_33_P3307495	STRA6	stimulated by retinoic acid 6	23.7913	49.5586
	A_33_P3408918	SAA2	serum amyloid A2	22.9129	10.2119
	A_32_P163147	VSIG1	V-set and immunoglobulin domain containing 1	22.8618	4.28513
	A_23_P384044	CNIH3	cornichon family AMPA receptor auxiliary protein 3	22.8454	4.7652
	A_23_P168909	ZFPM2	zinc finger protein, FOG family member 2	22.3775	3.56944
	A_23_P18798	PCDHB9	protocadherin beta 9	21.9953	5.12883
	A_33_P3336257	IRX1	iroquois homeobox 1	21.5626	4.40986
	A_32_P34444	FHOD3	formin homology 2 domain containing 3	21.0196	8.94469
	A_33_P3248265	LTB	lymphotoxin beta	16.3934	3.01433
	A_23_P7144	CXCL1	chemokine (C-X-C motif) ligand 1	16.3585	23.7803
	A_33_P3391796	NOG	noggin	15.6563	7.6012
	A_33_P3511265	POSTN	periostin, osteoblast specific factor	15.6179	9.26834
	Downregulated genes
	A_23_P65618	TGM1	transglutaminase 1	0.109264	0.079197
	A_23_P110167	MGST2	microsomal glutathione S-transferase 2	0.0931742	0.307218
	A_23_P372308	RGMA	repulsive guidance molecule family member	0.0935375	0.340927
	A_33_P3400763	PLIN4	perilipin 4	0.0158156	0.389657
	A_33_P3400253	ACSM6	acyl-CoA synthetase medium-chain family member 6	0.0241207	0.397204
	A_23_P115064	CRABP2	cellular retinoic acid binding protein 2	0.0252954	0.139858
	A_23_P202245	RET	ret proto-oncogene	0.0372522	0.277304
	A_23_P86021	SELENBP1	selenium binding protein 1	0.0421277	0.451357
	A_24_P109101	TMPRSS11A	transmembrane protease, serine 11A	0.0455809	0.0472426
	A_23_P66481	RTN4RL1	reticulon 4 receptor-like 1	0.0463074	0.384948
	A_23_P213137	LNX1	ligand of numb-protein X 1, E3 ubiquitin protein ligase	0.0489758	0.229441
	A_33_P3318322	STEAP4	STEAP family member 4	0.0503843	0.474568

## Sheet: Supplementary Table S9
Supplementary Table S9. Inactivated gene sets with oncogenic signatures (C6) in AMU-AM1 cells under TLR2 knockdown.
	NAME	SIZE	NES	NOM p-val	FDR q-val	FWER p-val	RANK AT MAX	LEADING EDGE
	LTE2_UP.V1_DN	93	1.93484	0	0	0	937	tags=39%, list=12%, signal=43%
	MEK_UP.V1_DN	91	1.85496	0	0.00455417	0.009	987	tags=35%, list=13%, signal=40%
	KRAS.LUNG.BREAST_UP.V1_UP	68	1.62787	0.00106383	0.148352	0.352	1494	tags=38%, list=19%, signal=47%
	ERB2_UP.V1_DN	93	1.62072	0.00104275	0.121189	0.384	2759	tags=59%, list=36%, signal=91%
	PRC1_BMI_UP.V1_DN	69	1.59943	0.00430108	0.129756	0.477	352	tags=16%, list=5%, signal=17%
	BRCA1_DN.V1_DN	51	1.59091	0.00547046	0.122414	0.53	1694	tags=31%, list=22%, signal=40%
	KRAS.50_UP.V1_UP	18	1.57584	0.00876095	0.128839	0.592	881	tags=44%, list=11%, signal=50%
	SRC_UP.V1_UP	57	1.5737	0.00979325	0.116566	0.603	933	tags=26%, list=12%, signal=30%
	E2F3_UP.V1_DN	41	1.55107	0.0125428	0.139143	0.711	969	tags=24%, list=12%, signal=28%
	JAK2_DN.V1_DN	46	1.53635	0.0121816	0.151086	0.773	1260	tags=37%, list=16%, signal=44%
	MTOR_UP.V1_UP	72	1.5324	0.0063762	0.146054	0.799	345	tags=14%, list=4%, signal=14%
	MYC_UP.V1_DN	57	1.48808	0.0130719	0.226703	0.937	1522	tags=35%, list=20%, signal=43%

## Sheet: Supplementary Table S10
Supplementary Table S10. Inactivated gene sets with KEGG gene sets in AMU-AM1 cells under TLR2 knockdown.
	NAME	SIZE	NES	NOM p-val	FDR q-val	FWER p-val	RANK AT MAX	LEADING EDGE
	KEGG_TOLL_LIKE_RECEPTOR_SIGNALING_PATHWAY	47	1.83022	0	0.0320651	0.033	1125	tags=32%, list=14%, signal=37%
	KEGG_RIG_I_LIKE_RECEPTOR_SIGNALING_PATHWAY	26	1.81389	0	0.0237642	0.048	1125	tags=38%, list=14%, signal=45%
	KEGG_DILATED_CARDIOMYOPATHY	35	1.78252	0.00116414	0.0300632	0.091	488	tags=26%, list=6%, signal=27%
	KEGG_HYPERTROPHIC_CARDIOMYOPATHY_HCM	37	1.70628	0.00228833	0.0720492	0.265	488	tags=24%, list=6%, signal=26%
	KEGG_CALCIUM_SIGNALING_PATHWAY	75	1.67931	0	0.0881149	0.367	1474	tags=29%, list=19%, signal=36%
	KEGG_VIRAL_MYOCARDITIS	26	1.62548	0.00955794	0.141719	0.571	1682	tags=46%, list=22%, signal=59%
	KEGG_LEISHMANIA_INFECTION	30	1.62132	0.00462963	0.128538	0.592	610	tags=30%, list=8%, signal=32%
	KEGG_ARACHIDONIC_ACID_METABOLISM	24	1.5745	0.0205314	0.187143	0.77	1098	tags=38%, list=14%, signal=44%
	KEGG_HEMATOPOIETIC_CELL_LINEAGE	34	1.56114	0.0155689	0.191837	0.817	1387	tags=35%, list=18%, signal=43%

[truncated: 1 more sheets: Supplementary Table S11]
